# Supplementary material for: Identification of ALOX12B Gene Expression, Evolution, and Potential Functional Sites in Horn Development of Sheep
Source: Int J Mol Sci. 2024 Dec 25;26(1):79. doi: 10.3390/ijms26010079 (PMC11719659; doi:10.3390/ijms26010079)
Supplement: Supplementary file 1 [file ijms-26-00079-s001.zip]

Archive with 1 entries (1 files):
- ijms-3299977-supplementary.xlsx
