# Supplementary material for: Identification of ALOX12B Gene Expression, Evolution, and Potential Functional Sites in Horn Development of Sheep
Source: Int J Mol Sci. 2024 Dec 25;26(1):79. doi: 10.3390/ijms26010079 (PMC11719659; doi:10.3390/ijms26010079)
Supplement: Supplementary file 1 [file ijms-26-00079-s001.zip › ijms-3299977-supplementary.xlsx]

## Sheet: Table S1
Table S1: Phenotypic information of Tibetan sheep samples.
BioSample	Sample	Group	Sex	age	Group	The length of the horn(cm)
SAMN36885659	scurred_p1	scurred_	female	4	scurred	1
SAMN36885661	scurred_p3	scurred_	female	3.5	scurred	4
SAMN36885662	scurred_p4	scurred_	female	4	scurred	7
SAMN36885663	SHE_p1	normal	female	4.5	SHE	28
SAMN36885664	SHE_p2	normal	female	5	SHE	29
SAMN36885665	SHE_p3	normal	female	5	SHE	24
scurred (0–12 cm), SHE (>12 cm, spiral and horizontally extended)

## Sheet: Tbale S2
Table S2: The mean TPM of the ALOX12B gene in various tissues of cattle, human, pig and sheep.
Tissue	Cattle	Human	Pig	Sheep
Adipose	0.00237791	0.189391	1.86214	0.0720399
Blood-Immune	0.235909	0.0952167	0.931467	0.00255648
Brain	0.462144	0.938439	0.0373211	1.01995
Heart	0.00243035	0.121129	0.62401	0.0227889
Kidney	0.00486739	0.258043	0.22546	0.0346687
Large-Intestine	0.00943472	0.0316002	0.0261892	0.0149612
Liver	0.000224399	0.174326	0.00759855	0.00190964
Lung	0.117658	0.0475451	0.0662443	0.0128045
Mammary	0.0063198	0.175524	0.228875	0.0112038
Muscle	0.0023879	0.0866404	0.870722	0.00651601
Ovary	0.00525774	0.0880778	0.798584	0.128307
Pituitary	0.000672268	0.448716	0	0.190856
Skin	17.1878	152.465	10.622	35.9691
Small-Intestine	0.00104021	0.501157	0.252365	0.00785144
Testis	0.0527732	0.793453	2.88604	9.36283
Uterus	0.309491	0.134361	0.22501	0.206937

## Sheet: Table S3
Table S3: SNPs information of ALOX12B gene.
Number	CHROM	POS	REF	ALT	WEIR_AND_COCKERHAM_FST	Threshold	New_column
1	chr11	27538669	T	C	0.181084	Difference	intron_variant
2	chr11	27538478	C	T	0.1765	Difference	intron_variant
3	chr11	27545973	T	C	0.170344	Difference	intron_variant
4	chr11	27548215	G	A	0.170099	Difference	5'_prime_UTR_variant
5	chr11	27542091	A	G	0.168641	Difference	intron_variant
6	chr11	27543585	C	T	0.164695	Difference	synonymous_variant
7	chr11	27544423	C	T	0.160051	Difference	intron_variant
8	chr11	27542366	C	T	0.154905	Difference	intron_variant
9	chr11	27543034	C	T	0.154641	Difference	intron_variant
10	chr11	27541102	G	A	0.149759	No difference	intron_variant
11	chr11	27546589	A	G	0.149692	No difference	intron_variant
12	chr11	27547835	G	C	0.149488	No difference	intron_variant
13	chr11	27547424	A	G	0.144892	No difference	intron_variant
14	chr11	27537079	A	G	0.144375	No difference	3'_prime_UTR_variant
15	chr11	27542269	T	C	0.139469	No difference	synonymous_variant
16	chr11	27542434	C	G	0.130946	No difference	intron_variant
17	chr11	27542320	C	T	0.117704	No difference	synonymous_variant
18	chr11	27540587	A	G	0.115844	No difference	synonymous_variant
19	chr11	27537808	T	G	0.113114	No difference	intron_variant
20	chr11	27537320	A	G	0.111904	No difference	intron_variant
21	chr11	27537929	A	G	0.110562	No difference	missense_variant
22	chr11	27538651	T	C	0.102132	No difference	intron_variant
23	chr11	27538664	A	G	0.0970767	No difference	intron_variant
24	chr11	27546533	C	T	0.0934358	No difference	intron_variant
25	chr11	27540723	C	T	0.0900932	No difference	intron_variant
26	chr11	27540125	A	G	0.0892674	No difference	synonymous_variant
27	chr11	27546104	C	G	0.082153	No difference	intron_variant
28	chr11	27544781	A	G	0.0759518	No difference	intron_variant
29	chr11	27546898	T	C	0.0751748	No difference	intron_variant
30	chr11	27546962	C	T	0.0717071	No difference	intron_variant
31	chr11	27541963	C	G	0.0707517	No difference	intron_variant
32	chr11	27544827	T	C	0.06856	No difference	intron_variant
33	chr11	27544036	T	C	0.0607096	No difference	intron_variant
34	chr11	27544877	C	T	0.0578074	No difference	intron_variant
35	chr11	27544304	C	A	0.0524389	No difference	intron_variant
36	chr11	27544102	G	A	0.0511143	No difference	intron_variant
37	chr11	27543814	G	A	0.050668	No difference	intron_variant
38	chr11	27544205	G	C	0.0450888	No difference	intron_variant
39	chr11	27543510	T	C	0.0391183	No difference	synonymous_variant
40	chr11	27547858	G	A	0.0379802	No difference	intron_variant
41	chr11	27545212	G	A	0.0358577	No difference	intron_variant
42	chr11	27546264	G	A	0.033097	No difference	intron_variant
43	chr11	27539333	C	G	0.030303	No difference	intron_variant
44	chr11	27541254	A	G	0.030303	No difference	intron_variant
45	chr11	27547787	C	G	0.0270292	No difference	intron_variant
46	chr11	27544526	T	A	0.0255496	No difference	intron_variant
47	chr11	27537900	G	A	0.0244024	No difference	synonymous_variant
48	chr11	27537081	G	A	0.0227386	No difference	3'_prime_UTR_variant
49	chr11	27547276	A	G	0.0182241	No difference	intron_variant
50	chr11	27539063	C	T	0.017922	No difference	intron_variant
51	chr11	27543315	C	A	0.0159325	No difference	intron_variant
52	chr11	27543433	G	C	0.0159325	No difference	intron_variant
53	chr11	27543618	G	A	0.0137688	No difference	intron_variant
54	chr11	27546569	G	A	0.0132233	No difference	intron_variant
55	chr11	27540798	C	G	0.0116485	No difference	intron_variant
56	chr11	27543219	C	G	0.011399	No difference	intron_variant
57	chr11	27547878	C	T	0.010101	No difference	intron_variant
58	chr11	27540206	A	G	0.00819632	No difference	synonymous_variant
59	chr11	27543949	T	C	0.00515452	No difference	synonymous_variant
60	chr11	27537545	G	A	7.63301e-05	No difference	synonymous_variant
61	chr11	27546015	G	A	1.12147e-16	No difference	intron_variant
62	chr11	27546393	G	A	1.12147e-16	No difference	intron_variant
63	chr11	27546831	T	C	1.12147e-16	No difference	intron_variant
64	chr11	27546853	T	C	1.12147e-16	No difference	intron_variant
65	chr11	27546865	C	T	1.12147e-16	No difference	intron_variant
66	chr11	27546942	A	C	1.12147e-16	No difference	intron_variant
67	chr11	27537068	C	T	4.06576e-18	No difference	3'_prime_UTR_variant
68	chr11	27537083	C	T	4.06576e-18	No difference	3'_prime_UTR_variant
69	chr11	27537106	C	T	4.06576e-18	No difference	3'_prime_UTR_variant
70	chr11	27537107	C	T	4.06576e-18	No difference	3'_prime_UTR_variant
71	chr11	27537111	C	T	4.06576e-18	No difference	stop_retained_variant
72	chr11	27537124	C	T	4.06576e-18	No difference	missense_variant
73	chr11	27537129	C	T	4.06576e-18	No difference	synonymous_variant
74	chr11	27537135	C	T	4.06576e-18	No difference	synonymous_variant
75	chr11	27537138	C	T	4.06576e-18	No difference	synonymous_variant
76	chr11	27537146	C	T	4.06576e-18	No difference	missense_variant
77	chr11	27537147	C	T	4.06576e-18	No difference	synonymous_variant
78	chr11	27537172	C	T	4.06576e-18	No difference	missense_variant
79	chr11	27537174	C	T	4.06576e-18	No difference	synonymous_variant
80	chr11	27537608	C	T	4.06576e-18	No difference	synonymous_variant
81	chr11	27537611	C	T	4.06576e-18	No difference	missense_variant
82	chr11	27537632	C	T	4.06576e-18	No difference	missense_variant
83	chr11	27537635	C	T	4.06576e-18	No difference	stop_gained
84	chr11	27537636	C	T	4.06576e-18	No difference	stop_gained
85	chr11	27537647	C	T	4.06576e-18	No difference	synonymous_variant
86	chr11	27537649	C	T	4.06576e-18	No difference	missense_variant
87	chr11	27537650	C	T	4.06576e-18	No difference	splice_region_variant&synonymous_variant
88	chr11	27537653	C	T	4.06576e-18	No difference	splice_acceptor_variant&intron_variant
89	chr11	27537673	C	T	4.06576e-18	No difference	intron_variant
90	chr11	27537676	C	T	4.06576e-18	No difference	intron_variant
91	chr11	27537682	C	T	4.06576e-18	No difference	intron_variant
92	chr11	27537689	C	T	4.06576e-18	No difference	intron_variant
93	chr11	27537691	C	T	4.06576e-18	No difference	intron_variant
94	chr11	27537692	C	T	4.06576e-18	No difference	intron_variant
95	chr11	27537693	C	T	4.06576e-18	No difference	intron_variant
96	chr11	27537699	C	T	4.06576e-18	No difference	intron_variant
97	chr11	27537700	C	T	4.06576e-18	No difference	intron_variant
98	chr11	27537701	C	T	4.06576e-18	No difference	intron_variant
99	chr11	27537730	C	T	4.06576e-18	No difference	intron_variant
100	chr11	27537737	C	T	4.06576e-18	No difference	intron_variant
101	chr11	27537739	C	T	4.06576e-18	No difference	intron_variant
102	chr11	27537749	C	T	4.06576e-18	No difference	intron_variant
103	chr11	27537759	C	T	4.06576e-18	No difference	intron_variant
104	chr11	27537760	C	T	4.06576e-18	No difference	intron_variant
105	chr11	27537764	C	T	4.06576e-18	No difference	intron_variant
106	chr11	27537777	C	T	4.06576e-18	No difference	intron_variant
107	chr11	27537783	C	T	4.06576e-18	No difference	intron_variant
108	chr11	27538883	G	A	4.06576e-18	No difference	intron_variant
109	chr11	27538887	G	A	4.06576e-18	No difference	intron_variant
110	chr11	27541199	G	A	4.06576e-18	No difference	intron_variant
111	chr11	27541205	G	A	4.06576e-18	No difference	intron_variant
112	chr11	27541217	G	A	4.06576e-18	No difference	intron_variant
113	chr11	27541221	G	A	4.06576e-18	No difference	intron_variant
114	chr11	27541223	G	A	4.06576e-18	No difference	intron_variant
115	chr11	27541251	G	A	4.06576e-18	No difference	intron_variant
116	chr11	27541255	G	A	4.06576e-18	No difference	intron_variant
117	chr11	27541274	G	A	4.06576e-18	No difference	intron_variant
118	chr11	27541280	G	A	4.06576e-18	No difference	intron_variant
119	chr11	27541287	G	A	4.06576e-18	No difference	intron_variant
120	chr11	27541291	G	A	4.06576e-18	No difference	intron_variant
121	chr11	27541300	G	A	4.06576e-18	No difference	intron_variant
122	chr11	27541328	G	A	4.06576e-18	No difference	intron_variant
123	chr11	27543730	C	T	4.06576e-18	No difference	missense_variant
124	chr11	27543751	C	T	4.06576e-18	No difference	missense_variant
125	chr11	27545381	G	A	4.06576e-18	No difference	intron_variant
126	chr11	27545393	G	A	4.06576e-18	No difference	intron_variant
127	chr11	27545403	G	A	4.06576e-18	No difference	intron_variant
128	chr11	27545407	G	A	4.06576e-18	No difference	intron_variant
129	chr11	27547573	C	T	4.06576e-18	No difference	intron_variant
130	chr11	27547599	C	T	4.06576e-18	No difference	intron_variant
131	chr11	27537542	G	A	0	No difference	synonymous_variant
132	chr11	27541728	C	T	0	No difference	intron_variant
133	chr11	27544019	G	A	0	No difference	intron_variant
134	chr11	27545252	A	G	0	No difference	intron_variant
135	chr11	27546684	T	C	0	No difference	missense_variant
